# Supplementary material for: Impact of Brown Rice as Adjunct on Beer Brewing
Source: Foods. 2025 Jun 7;14(12):2019. doi: 10.3390/foods14122019 (PMC12192036; doi:10.3390/foods14122019)
Supplement: Supplementary file 1 [file foods-14-02019-s001.zip]

Archive with 1 entries (1 files):
- foods-3677990-supplementary.pdf
